# Supplementary material for: Literature Review: Evaluation of Drug Removal Techniques in Municipal and Hospital Wastewater
Source: Int J Environ Res Public Health. 2022 Oct 12;19(20):13105. doi: 10.3390/ijerph192013105 (PMC9602914; doi:10.3390/ijerph192013105)
Supplement: Supplementary file 1 [file ijerph-19-13105-s001.zip]

Archive with 1 entries (1 files):
- ijerph-1892410-supplementary.pdf
